# Supplementary material for: [11C]Martinostat PET analysis reveals reduced HDAC I availability in Alzheimer’s disease
Source: Nat Commun. 2022 Jul 19;13:4171. doi: 10.1038/s41467-022-30653-5 (PMC9296476; doi:10.1038/s41467-022-30653-5)
Supplement: Supplementary file 3 — Source Data [file 41467_2022_30653_MOESM3_ESM.xlsx]

## Sheet: Fig. 1a
Brain Region	HDAC1 (a.u)	HDAC2 (a.u)	HDAC3 (a.u)	Martinostat SUVR
Occipital gyrus	65.4605	93.3114	70.0585	1.013
Inferior parietal	64.1558	97.4003	78.9505	1.04
Calcarine	72.6411	139.136	91.0851	1.477
Thalamus	81.681	179.778	80.07	1.637
Pons	72.8462	171.677	69.5378	1.07
Hippocampus	68.0048	197.042	99.3988	1.1
Amygdala	96.0738	172.258	143.115	1.124
Midbrain	88.933	210.1	101.975	1.278
Basal ganglia	89.6086	214.118	110.136	1.506
Cerebellum dentate	84.8444	185.797	88.2624	1.651
Superior temporal	131.559	229	113.701	1.659
Middle frontal gyrus	109.371	228.135	107.645	1.416
Cingulate gyrus	124.976	221.342	125.238	1.851
Cerebellum vermis	113.39	227.207	113.035	1.908

## Sheet: Fig. 1b
Brain Region	HDAC1-3 (a.u)	Martinostat SUVR
Occipital gyrus	76.2768	1.013
Inferior parietal	80.1688	1.04
Calcarine	100.954	1.477
Thalamus	113.843	1.637
Pons	104.687	1.07
Hippocampus	121.482	1.1
Amygdala	137.149	1.124
Midbrain	133.669	1.278
Basal ganglia	137.954	1.506
Cerebellum dentate	119.634	1.651
Superior temporal	158.416	1.659
Middle frontal gyrus	148.384	1.416
Cingulate gyrus	157.185	1.851
Cerebellum vermis	151.211	1.908

## Sheet: Fig. 2b
Inferior Parietal	Young	Elderly	MCI	AD	Precuneus / PCC	Young	Elderly	MCI	AD	Lateral temporal	Young	Elderly	MCI	AD	Hippocampus	Young	Elderly	MCI	AD	Prefrontal	Young	Elderly	MCI	AD
	1.39992	1.42848	1.30299	0.985412		1.73468	1.69917	1.54929	1.29097		1.41193	1.36627	1.43671	1.26257		1.28211	1.28758	1.11282	1.14172		1.20463	1.30414	1.38684	1.32117
	1.52862	1.41271	1.28503	1.2566		1.80723	1.75029	1.58162	1.54315		1.33399	1.40835	1.26958	1.2812		1.09022	1.08516	1.15894	0.997331		1.34037	1.42122	1.30839	1.37714
	1.36366	1.38614	1.21276	1.32007		1.52383	1.62922	1.75823	1.48521		1.47921	1.30908	1.33876	0.968703		1.10269	1.0881	1.04145	0.995841		1.4465	1.33052	1.35671	1.27295
	1.36915	1.38819	1.51941	1.1276		1.5104	1.51932	1.79807	1.43369		1.42537	1.26285	1.41362	0.884947		1.18155	1.10269	1.09735	0.99685		1.47137	1.28611	1.37742	1.28097
	1.51441	1.3271	1.25437	1.16553		1.71285	1.72779	1.65749	1.47081		1.38121	1.4738	1.26366	1.2308		1.25734	1.12429	0.909524	1.07956		1.24796	1.43399	1.34396	1.38575
	1.40759	1.45027	1.36962	1.18895		1.64059	1.65438	1.67333	1.43311		1.36474	1.38136	1.24946	1.17084		1.17159	1.02171	0.992535	1.2006		1.30099	1.36475	1.37428	1.56377
	1.3502	1.37651	1.43096	1.23248		1.53384	1.56495	1.60396	1.55964		1.33375	1.49244	1.21907	0.715684		1.14688	0.947525	1.1684	0.792032		1.32377	1.3163	1.51482	1.45945
	1.43636	1.27876	1.44073	1.13785		1.63157	1.67072	1.66934	1.40034		1.45658	1.3411	1.16669	1.09024		1.2391	1.00985	0.988483	1.18503		1.3532	1.25676	1.45482	1.31627
	1.45924	1.45163	1.32803	1.05945		1.58979	1.77731	1.58223	1.29088		1.39778	1.39619	0.944653	1.15399		1.14386	1.11161	1.1803	1.20634		1.27507	1.35857	1.33666	1.45063
	1.4131	1.43033	1.2863	1.03046		1.51569	1.61809	1.68812	1.50503		1.55317	1.2801	1.43034	0.994824		1.06402	1.18889	1.1058	0.890639		1.39059	1.37901	1.37096	1.49206
	1.47745	1.42355	1.36728	1.24046		1.57403	1.56172	1.64137	1.46332		1.52619	1.46578	1.18607	1.19481		1.23385	1.17455	0.906684	0.884735		1.39301	1.30052	1.31881	1.47961
	1.33472	1.33414	1.33826	1.31859		1.54976	1.56627	1.47411	1.53483		1.51751	1.26226	1.16003	1.25983		1.16922	1.16464	1.08291	1.12969		1.25645	1.20404	1.38448	1.49154
	1.3224	1.40764	1.39915	1.0791		1.53933	1.65745	1.54554	1.47935		1.35496	1.46483	1.24897	0.982915		1.15582	1.06725	1.04982	1.03982		1.29525	1.28879	1.43573	1.46544
	1.4648	1.47989	1.43314	1.00198		1.59496	1.69541	1.5869	1.22223		1.34933	1.27326	1.34364	1.13872		1.14542	1.08025	0.886745	0.865796		1.39288	1.36446	1.42715	1.58459
	1.40954	1.32881	1.50713	1.30416		1.55093	1.67756	1.73988	1.56006		1.50738	1.38672	1.18684	1.21871		1.16483	1.06141	1.01352	1.02489		1.27888	1.4286	1.23789	1.07986
	1.44958	1.49343		1.23384		1.63324	1.59461		1.45039		1.43638	1.36499		0.913263		1.18115	1.16294		0.998306		1.33847	1.17969		1.47524
	1.45615	1.38613		1.1125		1.56092	1.48807		1.15049		1.48448	1.27638		1.24044		1.09864	1.05654		1.07299		1.33635	1.3061		1.28704
	1.47663	1.45177		0.966696		1.66031	1.56882		1.4196		1.41509	1.28515		1.16086		1.2011	1.18033		1.12702		1.42161	1.21442		1.30006
	1.49046	1.48441		1.29888		1.54508	1.48285		1.37066		1.50109	1.33255		1.16773		1.09875	1.19208		0.93789		1.34097	1.30697		1.25895
	1.3313	1.39685		1.3404		1.53016	1.50562		1.4331		1.4007	1.32013		1.15094		1.21166	1.18824		0.880226		1.3129	1.27794		1.30542
	1.42965	1.33253		1.19928		1.59774	1.53831		1.25922		1.48088	1.35459		1.0017		1.16725	1.22728		1.20405		1.37851	1.35088		1.29799
	1.41484	1.44343		1.33048		1.54628	1.56232		1.33617		1.45073	1.47451		1.14266		1.21451	1.10448		1.13546		1.37794	1.28967		1.4571
	1.39064	1.49957		1.21902		1.55992	1.49377		1.405		1.39366	1.3065		1.10979		1.10944	1.15557		1.15948		1.31545	1.34226		1.26692
	1.39444	1.50846		1.2945		1.51192	1.58064		1.38388		1.32644	1.31273		1.20963		1.19009	1.10067		0.978098		1.3777	1.32186		1.22111
	1.3626	1.48888		1.24806		1.53145	1.62705		1.43644		1.36129	1.31762		0.949393		1.21007	1.2918		1.10707		1.38669	1.28363		1.36287
		1.34947		1.16433			1.47258		1.30785			1.36865		0.990592			1.1024		1.01978			1.42291		1.29951
		1.44547					1.46325					1.25801					1.14856					1.2103
		1.17972					1.45713					1.2936					1.00806					1.39079

## Sheet: Fig. 4a
Diagnosis	AZD4694	Martinostat
CU	1.55854	1.70936
CU	1.22846	1.66029
CU	1.59918	1.46989
CU	1.30255	1.53938
CU	2.38531	1.41616
CU	1.45782	1.55836
CU	1.54612	1.5389
CU	1.16704	1.52268
CU	1.51209	1.44874
CU	1.59655	1.49692
CU	1.5474	1.40273
CU	1.87121	1.44262
CU	1.2864	1.52624
CU	1.32886	1.50081
CU	1.38027	1.47807
CU	1.49897	1.51524
CU	1.65437	1.59926
MCI	1.79612	1.41198
MCI	1.341	1.5209
MCI	1.60057	1.40397
MCI	2.8705	1.45225
MCI	1.80391	1.46903
MCI	1.32879	1.46673
MCI	2.52717	1.51018
MCI	2.18602	1.56908
MCI	1.79297	1.43161
MCI	1.38471	1.47876
MCI	2.28403	1.25166
MCI	2.58704	1.2612
MCI	2.54193	1.40149
MCI	2.48336	1.38744
MCI	2.58711	1.24614
AD	3.39017	1.19351
AD	2.39408	1.13329
AD	3.01488	1.16142
AD	3.50249	1.19378
AD	4.27147	0.937299
AD	2.80903	1.24187
AD	2.04614	1.15842
AD	3.29564	1.25067
AD	2.49814	1.00055
AD	3.31483	1.24445
AD	3.09752	1.35388
AD	2.74133	1.13641
AD	2.32062	0.920864

## Sheet: Fig. 4b
Diagnosis	MK6240	Martinostat
CU	1.08104	1.70936
CU	0.864021	1.66029
CU	0.925774	1.46989
CU	0.844489	1.53938
CU	1.00696	1.41616
CU	0.976781	1.55836
CU	1.16251	1.5389
CU	1.43467	1.52268
CU	1.00977	1.44874
CU	0.989295	1.49692
CU	0.982675	1.44262
CU	1.09477	1.52624
CU	1.02177	1.50081
CU	1.02692	1.47807
CU	0.744778	1.51524
MCI	1.12332	1.59926
MCI	3.48197	1.41198
MCI	1.56787	1.5209
MCI	1.08128	1.40397
MCI	2.44613	1.45225
MCI	1.01633	1.46903
MCI	1.06107	1.46673
MCI	1.99001	1.51018
MCI	1.87806	1.56908
MCI	1.11264	1.43161
MCI	0.844135	1.47876
MCI	1.96028	1.25166
MCI	2.90053	1.2612
MCI	1.2245	1.40149
AD	3.85438	1.38744
AD	2.24751	1.24614
AD	2.10629	1.19351
AD	3.10319	1.13329
AD	4.65977	1.16142
AD	1.49947	1.19378
AD	4.17312	0.937299
AD	4.34039	1.24187
AD	2.92052	1.15842
AD	4.83923	1.25067
AD	3.8674	1.00055
AD	5.33069	1.24445
AD	4.28491	1.35388
AD	2.66043	1.13641
AD	3.6203	0.920864

## Sheet: Fig. 4c
Diagnosis	MMSE	Martinostat
CU	30	1.70936
CU	30	1.66029
CU	30	1.46989
CU	29	1.53938
CU	29	1.53489
CU	30	1.41616
CU	30	1.55836
CU	29	1.5389
CU	30	1.52268
CU	29	1.44874
CU	30	1.49692
CU	30	1.40273
CU	29	1.44262
CU	30	1.52624
CU	29	1.50081
CU	29	1.47807
CU	30	1.51524
MCI	29	1.59926
MCI	26	1.41198
MCI	28	1.5209
MCI	30	1.40397
MCI	28	1.45225
MCI	27	1.46903
MCI	25	1.46673
MCI	26	1.51018
MCI	29	1.56908
MCI	28	1.43161
MCI	28	1.28027
MCI	27	1.47876
MCI	22	1.25166
MCI	23	1.2612
MCI	29	1.40149
AD	24	1.38744
AD	22	1.24614
AD	4	1.13902
AD	15	1.19351
AD	19	1.13329
AD	10	1.16142
AD	22	1.19378
AD	13	0.937299
AD	16	1.24187
AD	16	1.15842
AD	12	1.25067
AD	5	1.00055
AD	20	1.24445
AD	20	1.35388
AD	11	1.13641
AD	2	0.920864

## Sheet: Fig. 4d
Martinostat	HV Change
0.933466	-0.1495
0.846797	-0.255
0.888236	-0.134
0.925256	-0.152
0.572347	-0.6905
0.851346	-0.047
0.737649	-0.2035
0.933112	-0.04
0.940614	0.0215
0.918084	-0.27
0.861297	-0.064
0.780654	-0.2595
1.07749	0.4815
0.861011	0.0345
0.715772	-0.3075
0.922301	0.109
0.917532	-0.0755
0.727029	-0.317
0.954161	0.0635
0.937212	0.1095
0.753919	-0.2275
0.683634	-0.2745
0.555314	-0.3485
0.798764	-0.012
0.840125	0.207
0.855168	0.018

## Sheet: Fig. 4e
Martinostat	MMSE change
1.58211	0
1.5602	-1
1.20939	-2
1.14495	-15
1.65626	4
1.47152	0
1.47287	0
1.31702	2
1.37351	0
1.23597	-9
1.48948	-1
1.37195	0
1.42015	0
1.22998	-2
1.50096	0
1.23405	-3
1.3603	0
1.41824	0
1.45463	0
1.1374	-7
0.536963	-17
1.31274	1
1.38253	0

## Sheet: Fig. 6a
Diagnosis	PCC_humans_HDAC1	PCC_humans_HDAC2	PCC_humans_HDAC3
CU	0.881142	1.54088	1.55789
CU	0.838453	1.18053	1.35333
CU	1.23905	1.02099
CU	0.918851	1.1764	0.807335
CU	0.989882	0.767918	1.15012
CU	1.26338	0.501554	0.469459
CU	1.01356	0.853191	0.576412
CU	0.855683	1.1732	1.32222
CU		0.785339	0.76324
AD	0.990688	0.775253	0.28456
AD	0.76731	0.654679	0.661603
AD	0.463639		0.446359
AD	0.905334	0.827059	0.963011
AD	0.304362	0.820182	0.271712
AD	0.742538	0.965514	1.01798
PCC_humans_HDAC1															PCC_humans_HDAC2													PCC_humans_HDAC3
Band's densitometry normalized to beta-actin															Band's densitometry normalized to beta-actin													Band's densitometry normalized to beta-actin
																		Normalized values
	Normalized values																															Normalized values
	Control (CU)		Alzhiemer (AD)															Control (CU)	Alzhiemer (AD)
	0.00959147		0.0107839															0.3361	0.1691													Control	Alzhiemer		HDAC3									beta-actin
	0.00912678		0.00835237															0.2575	0.1428													0.00760159	0.00138849		49 kDa									42 kDa
	0.0134874		0.00504684															0.2227		0.3593	Excluded outlier					HDAC2						0.00660347	0.00322824
	0.0100019		0.0098548		HDAC1								beta-actin					0.2566	0.1804		Formal outliers detection test					75 kDa		Excluded outlier			0.0190464		0.00217797
	0.0107751		0.00331306		62 kDa								42 kDa					0.1675	0.1789		Iglewicz and hoaglin outlier test |Z|>3.5							Formal outliers detection test				0.00393932	0.00469893
	0.0137522		0.00808272															0.1094	0.2106							beta-actin		Iglewicz and hoaglin outlier test |Z|>3.5				0.0056119	0.0013258
	0.0110329																	0.1861								42 kDa						0.00229069	0.00496713
	0.00931433																	0.2559														0.00281255
																		0.1713														0.00645164
avg	0.0108853		0.00757228														AVG	0.218122	0.17636													0.00372417
sd	0.00181417		0.0028605														SD	0.067081	0.0243625												AVG	0.00487942	0.00296443
sem	0.000641406		0.00116779														SEM	0.0223603	0.0108953												SD	0.00194873	0.00160475
																															SEM	0.000649577	0.000655137
	Normalized Avg CU		Normalized Avg CU
	0.881142		0.990688															Normalized Avg CU	Normalized Avg CU
	0.838453		0.76731															1.54088	0.775253							HDAC2						Normalized Avg CU	Normalized Avg CU
	1.23905		0.463639															1.18053	0.654679													1.55789	0.28456
	0.918851		0.905334															1.02099														1.35333	0.661603
	0.989882		0.304362															1.1764	0.827059							beta-actin							0.446359
	1.26338		0.742538															0.767918	0.820182													0.807335	0.963011
	1.01356																	0.501554	0.965514													1.15012	0.271712
	0.855683																	0.853191														0.469459	1.01798
																		1.1732														0.576412
																		0.78534														1.32222
																																0.76324
								Lane excluded

## Sheet: Fig. 6b
Diagnosis	PFC_humans_HDAC1	PFC_humans_HDAC2	PFC_humans_HDAC3
CU	1.07565	1.14	0.95002
CU	0.830405	0.48923	0.353481
CU	0.790247	0.22801	0.442677
CU	1.12442	0.700114	0.617179
CU	1.06848	1.44576	0.552677
CU	1.06131	1.44983
CU	1.07565	1.02866	2.37871
CU		1.08952
CU	0.973826	1.42888	1.70525
AD	0.348512	0.632168	0.0399249
AD	1.75977	0.445672	0.126623
AD	1.22625	0.741967	0.561325
AD	2.26318	1.49473	2.62489
AD	1.12011	0.913146	0.822311
AD	1.22051	1.22082	2.94375
PFC_humans_HDAC1																	PFC_humans_HDAC2																PFC_humans_HDAC3
Band's densitometry normalized to beta-actin																	Band's densitometry normalized to beta-actin										Same membrane was used for probing of PFC HDAC2 and HDAC3						Band's densitometry normalized to beta-actin
				Normalized values																Normalized values			75 kDa					42 kDa									Normalized values
																							HDAC2					beta-actin
				Control	Alzhiemer															Control	Alzhiemer																Control	Alzhiemer		49 kDa				42 kDa
				0.075	0.0243															0.715153	0.396575																0.0457134	0.00192112		HDAC3				beta-actin
				0.0579	0.1227		HDAC1								beta actin					0.306907	0.279581																0.0170089	0.0060929
				0.0551	0.0855		62 kDa								42 kDa					0.143036	0.465455																0.0213009	0.02701
				0.0784	0.1578															0.4392	0.937684																0.0296976	0.126305
				0.0745	0.0781															0.906961	0.57284																0.0265939	0.0395682
				0.074	0.0851															0.909515	0.765854												Excluded outliers		>	0.280555		0.141648										Same membrane was used for probing of PFC HDAC2 and HDAC3
				0.075																0.645303													Formal outliers detection test				0.11446											Therefore this beta-actin image can be found also in PFC_humans_HDAC2
Excluded outlier		>>	0.1272																	0.683482													Iglewicz and hoaglin outlier test |Z|>3.5			0.328667
Formal outliers detection test				0.0679																0.896375																	0.0820539
Iglewicz and hoaglin outlier test |Z|>3.5			AVG	0.069725	0.09225														AVG	0.627326	0.569665															AVG	0.0481183	0.057091
			SD	0.00869347	0.0450291														SD	0.277038	0.244502															SD	0.0366246	0.061314
			SEM	0.00289782	0.0183831														SEM	0.092346	0.0998176															SEM	0.0122082	0.0250313
				Normalized Avg CU	Normalized Avg CU															Normalized Avg CU	Normalized Avg CU																Normalized Avg CU	Normalized Avg CU
				1.07565	0.348512															1.14	0.632168																0.95002	0.0399249
				0.830405	1.75977															0.48923	0.445672																0.353481	0.126623
				0.790247	1.22625															0.22801	0.741967																0.442677	0.561325
				1.12442	2.26318															0.700114	1.49473																0.617179	2.6249
				1.06848	1.12011															1.44576	0.913146																0.552677	0.82231
				1.06131	1.22051															1.44983	1.22082																	2.94375
				1.07565																1.02866																	2.37871
																				1.08952
				0.973826																1.42888																	1.70525

[truncated: 4 more sheets: Fig. 6c, Fig. 6d, Fig. S1, Fig. S3]
